# Supplementary material for: Aztreonam Combinations with Avibactam, Relebactam, and Vaborbactam as Treatment for New Delhi Metallo-β-Lactamase-Producing Enterobacterales Infections—In Vitro Susceptibility Testing
Source: Pharmaceuticals (Basel). 2024 Mar 17;17(3):383. doi: 10.3390/ph17030383 (PMC10975290; doi:10.3390/ph17030383)
Supplement: Supplementary file 1 [file pharmaceuticals-17-00383-s001.zip]

Archive with 1 entries (1 files):
- pharmaceuticals-2877313-supplementary.pdf
